# Supplementary material for: The Architectural Layout of Long-Term Care Units: Relationships between Support for Residents’ Well-Being and for Caregivers’ Burnout and Resilience
Source: Int J Environ Res Public Health. 2024 Apr 30;21(5):575. doi: 10.3390/ijerph21050575 (PMC11120887; doi:10.3390/ijerph21050575)
Supplement: Supplementary file 1 [file ijerph-21-00575-s001.zip]

Archive with 1 entries (1 files):
- ijerph-2842553-supplementary.pdf
